# Supplementary material for: Associations of ADHD and Borderline Personality Disorder with Suicidality in Adolescents: Additive and Interactive Effects
Source: J Clin Med. 2025 Dec 27;15(1):224. doi: 10.3390/jcm15010224 (PMC12787169; doi:10.3390/jcm15010224)
Supplement: Supplementary file 1 [file jcm-15-00224-s001.zip]

Archive with 1 entries (1 files):
- jcm-4043461-supplementary.pdf
